# Supplementary material for: A critical comparison of topology-based pathway analysis methods
Source: PLoS One. 2018 Jan 25;13(1):e0191154. doi: 10.1371/journal.pone.0191154 (PMC5784953; doi:10.1371/journal.pone.0191154)
Supplement: S8 Fig — Heatmaps of the proportion of DEPs for all compared methods. (ZIP) [file pone.0191154.s009.zip]

Archive with 8 entries (7 files):
- S9 Fig/
- S9 Fig/motifs_CePa.pdf
- S9 Fig/motifs_clipper.pdf
- S9 Fig/motifs_DEGraph.pdf
- S9 Fig/motifs_PRS.pdf
- S9 Fig/motifs_SPIA.pdf
- S9 Fig/motifs_TAPPA.pdf
- S9 Fig/motifs_TopologyGSA.pdf
